# Supplementary material for: Targeting Mammalian 5-Lipoxygenase by Dietary Phenolics as an Anti-Inflammatory Mechanism: A Systematic Review
Source: Int J Mol Sci. 2021 Jul 25;22(15):7937. doi: 10.3390/ijms22157937 (PMC8348464; doi:10.3390/ijms22157937)
Supplement: Supplementary file 1 [file ijms-22-07937-s001.zip]

Archive with 1 entries (1 files):
- ijms-1293418-supplementary.pdf
